# Supplementary material for: Patient experiences in multidisciplinary care for persistent somatic symptoms across four European countries: a cross-sectional comparison
Source: BMJ Open. 2025 Mar 5;15(3):e097593. doi: 10.1136/bmjopen-2024-097593 (PMC11883617; doi:10.1136/bmjopen-2024-097593)
Supplement: online supplemental file 1 [file bmjopen-15-3-s001.xlsx]

## Sheet: Questions
Questions to patients
Question shown in table	Full question in questionnaire	Response structure
Considered issues important to you?	Your healthcare provider (the one you had most contact with) considered issues that are important to you	Likert scale from 1 (all the time) to 4 (not at all)
Trusted your HCP?	You trusted your healthcare provider (the one you had most contact with)	Likert scale from 1 (all the time) to 4 (not at all)
Sufficient communication?	You think there was sufficient communication between all those involved in your care	Likert scale from 1 (all the time) to 4 (not at all)
Same words/explanations?	All those involved in your care used the same sort of words and explanations when talking about your health problem	Likert scale from 1 (all the time) to 4 (not at all)
Informed about treatment options*	I’m adequately informed by healthcare providers about treatment options for my somatic symptoms.	Likert scale from 1 (all the time) to 4 (not at all)
Involved in care decisions*	I’m involved in decisions regarding care for my somatic symptoms by my healthcare providers.	Likert scale from 1 (all the time) to 4 (not at all)
Informed about treatment safety*	My healthcare providers give me the information I need about the safety of my treatment for my somatic symptoms.	Likert scale from 1 (all the time) to 4 (not at all)
Care adapted according to needs*	My healthcare provider adapts my care for my somatic symptoms according to my changing needs.	Likert scale from 1 (all the time) to 4 (not at all)
Patient feedback gathered*	My healthcare providers are capturing my feedback on the quality of care provided for my somatic symptoms (through satisfaction surveys or other means).	Likert scale from 1 (all the time) to 4 (not at all)
Main point of contact (actual)	Which of the selected healthcare providers would you indicate to be your main point of contact during treatment for your somatic symptoms?	Selection from list of discipline (single choice)
Main point of contact (preferred)	Please indicate which of the listed healthcare providers you think should have been your main contact	Selection from list of discipline (single choice)
*Derived from the 2016 European Patient Forum Access Survey (https://www.eu-patient.eu/contentassets/57ff12722f7644cebc2ff7229d240767/epf-survey-on-access-to-healthcare.pdf)
Questions to Healthcare Professionals
Question shown in table	Full question in questionnaire	Response structure
All info accessible by the team	All relevant information, including consultations and results about your patients are accessible by the team involved in the patients´ care	Likert scale from 1 (all the time) to 4 (not at all)
Clear care coordinator for each patients	It is clear within the team, who the coordinator of care is for an individual patient	Likert scale from 1 (all the time) to 4 (not at all)
Sufficient discussion of treatment plan within team?	There is sufficient discussion about the treatment plan with the other team members	Likert scale from 1 (all the time) to 4 (not at all)
Same words/explanations?	All team members use the same terms and explanations to talk to the patient about persistent somatic symptoms in the treatment process	Likert scale from 1 (all the time) to 4 (not at all)
Informed about treatment options*	I’m adequately informed by healthcare providers about treatment options for my somatic symptoms.	Likert scale from 1 (all the time) to 4 (not at all)
Involved in care decisions*	I’m involved in decisions regarding care for my somatic symptoms by my healthcare providers.	Likert scale from 1 (all the time) to 4 (not at all)
Informed about treatment safety*	My healthcare providers give me the information I need about the safety of my treatment for my somatic symptoms.	Likert scale from 1 (all the time) to 4 (not at all)
Care adapted according to needs*	My healthcare provider adapts my care for my somatic symptoms according to my changing needs.	Likert scale from 1 (all the time) to 4 (not at all)
Patient feedback gathered*	My healthcare providers are capturing my feedback on the quality of care provided for my somatic symptoms (through satisfaction surveys or other means).	Likert scale from 1 (all the time) to 4 (not at all)
Main point of contact (actual)	Of these [referring to previous question asking for all professionals from team], which professional has the most contact with patients during the course of treatment?	Selection from list of discipline (single choice)
Main point of contact (preferred)	Considering the experience you had, which professional do you think should be the main point of contact during the course of a patient's treatment?	Selection from list of discipline (single choice)
*Derived from the 2016 European Patient Forum Access Survey (https://www.eu-patient.eu/contentassets/57ff12722f7644cebc2ff7229d240767/epf-survey-on-access-to-healthcare.pdf)

## Sheet: T5 (app) - HCP demo
Appendix - Table 5 - Demographics of all HCPs responding to ARISE survey
		DE (n= 46)	IT (n=30)	NL (n=152)	PL (n=30)	Total (n=258)
Gender - n (%)	Female	31 (67)	15 (50)	112 (74)	15 (50)	173 (67)
	Male	15 (33)	15 (50)	38 (26)	14 (47)	83 (32
	Non-Binary	0	0	1 (1)	0	1 (0)
	Prefer not to answer	0	0	0	1 (3)	1 (0)
Age	Mean (SD)	46.2 (12.7)	50.1 (13.4)	47.4 (10.5)	48.9 (13.5)	47.7 (11.6)
Years experience	<1 yr - total (%)	0	1 (3)	6 (4)	1 (3)	8 (3)
	1-2 yr - total (%)	4 (9)	2 (7)	12 (8)	0	18 (7)
	3-5 yr - total (%)	6 (13)	4 (13)	15 (10)	2 (7)	27 (11)
	5-10 yr - total (%)	9 (20)	5 (17)	34 (22)	3 (10)	51 (20)
	>10 yr - total (%)	27 (59)	18 (60)	85 (56)	24 (80)	154 (60)
No. of pts seen with PSS/FD in average months	Mean (SD)	20.3 (21.8)	23.9 (29.6)	14.7 (13.9)	16.4 (24.5)	17.0 (19.3)
Healthcare setting	Inpatient	19 (41)	4 (13)	8 (5)	4 (13)	35 (14)
	Outpatient	18 (39)	17 (57)	81 (53)	13 (43)	129 (50)
	Other	0	2 (7)	27 (18)	3 (10)	32 (12)
	Mixed	9 (20)	7 (23)	36 (24)	10 (33)	62 (24)
Profession n(%)	General Practitioner	1 (2)	10 (33)	19 (13)	4 (13)	34 (13)
	Mental healthcare	23 (50)	5 (17)	56 (37)	14 (47)	98 (38)
	Medical specialist	5 (11)	8 (27)	36 (24)	7 (23)	56 (22)
	Others	7 (15)	3 (10)	36 (24)	0	46 (18)
	Medical and mental healthcare	9 (20)	1 (3)	3 (2)	0	13 (5)
	Mixed combinations	1 (2)	3 (10)	2 (1)	5 (17)	11 (4)
Work in teams?	Yes - n (%)	30 (65)	17 (57)	99 (65)	25 (83)	171 (66)
Who makes up the team?	GP	9	5	25	0	39
	Internist	9	8	8	0	25
	Emergency Care	2	0	1	0	3
	Cardiologist	1	7	2	2	12
	GI	2	6	6	1	15
	Neurologist	6	5	10	3	24
	Rheumatologist	2	3	8	2	15
	Gynaecologist	1	3	5	0	9
	Urologist	1	1	2	0	4
	Dermatologist	2	3	5	0	10
	Pulmonologist	1	2	2	3	8
	Endocrinologist	1	4	1	1	7
	Nephrologist	1	1	1	0	3
	Dentist	0	1	1	0	2
	Psychiatrist	10	10	54	4	78
	Psychotherapist/Psychologist	25	10	74	18	127
	Psychosomatic Specialist	22	0	32	4	58
	Nurse	20	4	36	7	67
	Pharmacist	0	0	2	1	3
	Anaesthetist/Anesthesiologist	1	0	6	2	9
	Physiotherapist	24	2	59	17	102
	Speech Therapist	3	0	9	3	15
	Dietitian/Nutrition counsellor	14	7	11	14	46
	Alternative Practitioner/ Complementary Medicine	0	0	7	0	7
	Occupational Therapist	11	1	31	16	59
	Social Worker	20	5	26	8	59
	Other	9	1	48	13	71
Note on professional categories: The ‘Others’ Profession represents healthcare professionals with a range of expertise outside of the primary medical specialties. This includes nurses, physiotherapists, speech therapists, dietitians/nutrition counselors, occupational therapists, and social workers. ‘Mixed Combination’ refers to participants who reported their professional roles as spanning more t…
Legend: HCP - Healthcare professional

## Sheet: Pts - HCP involvement
Most involved professionals, main point of contact (actual and preferred) for patients across countries.
	DE-Pt			IT-Pt			NL-Pt			PL-Pt			Total-Pt
Profession	Most inv.	MPC_act	MPC_pref	Most inv.	MPC_act	MPC_pref	Most inv.	MPC_act	MPC_pref	Most inv.	MPC_act	MPC_pref	Most inv.	MPC_act	MPC_pref
GP		78	63		31	68		76	76		12	30		197	237
Internist	76	8	9	36	0	4	34	5	7	56	3	5	202	16	25
Emergency	54	0	1	37	1	0	23	0	0	28	0	0	142	1	1
Cardio	51	0	0	56	1	1	18	2	0	30	3	4	155	6	5
GI	102	36	51	47	2	1	45	13	15	30	0	1	224	51	68
Neuro	78	15	15	55	13	7	27	4	4	50	10	9	210	42	35
Rheum	39	5	7	146	107	80	20	3	6	53	23	18	258	138	111
Gynae	106	2	1	74	0	0	33	3	1	53	0	0	266	5	2
Uro	24	0	0	19	0	0	3	0	0	15	0	0	61	0	0
Derm	54	0	1	41	0	0	10	0	0	23	0	0	128	0	1
Pulmon	32	2	0	18	1	1	12	1	0	11	0	0	73	4	1
Endocrin	34	1	0	23	1	2	7	0	0	40	0	2	104	2	4
Nephro	9	0	0	4	0	0	2	0	0	7	0	0	22	0	0
Dent	123	0	0	77	1	0	63	1	1	62	0	0	325	2	1
Psychiatrist	46	4	1	35	5	2	13	1	0	50	18	4	144	28	7
Psychother/psychol	75	8	8	53	2	2	44	4	4	34	5	4	206	19	18
Psychosomatic	23	2	3	4	0	0	13	0	1	4	1	4	44	3	8
Nurse	22	1	0	18	0	0	21	1	0	20	0	0	81	2	0
Pharm	122	1	2	105	1	0	64	0	0	40	1	0	331	3	2
Anaesth	31	4	2	19	0	0	14	1	0	10	2	2	74	7	4
Physio	105	10	2	77	3	2	85	15	5	50	10	2	317	38	11
Speech	6	0	0	2	0	0	3	0	0	1	0	0	12	0	0
Diet	36	4	2	50	0	0	40	0	1	7	0	0	133	4	3
Altern	22	2	2	16	3	0	31	3	0	10	1	1	79	9	3
OT	31	1	0	4	0	0	29	2	1	6	0	0	70	3	1
Social	18	0	0	6	0	0	10	0	0	4	0	0	38	0	0
Other	34	14	28	16	2	4	28	2	15	5	2	5	83	20	52

## Sheet: Pt vs HCP - HCP involv (NL)
HCP versus Patients - most involved, main point of contact (actual and preferred)
	NL-Pt			NL-HCP
Profession	Most inv.	MPC_act	MPC_pref	Most inv.	MPC_act	MPC_pref
GP		69	68	25	9	25
Internist	33	5	7	8	1	1
Emergency	23	0	0	1	0	0
Cardio	17	1	0	2	0	0
GI	44	12	13	6	0	0
Neuro	26	3	4	10	3	0
Rheum	20	3	6	8	2	1
Gynae	33	3	1	5	1	0
Uro	3	0	0	2	1	0
Derm	10	0	0	5	0	0
Pulmon	12	1	0	2	0	0
Endocrin	7	0	0	1	0	0
Nephro	2	0	0	1	0	0
Dent	62	1	0	1	0	0
Psychiatrist	13	1	0	54	2	7
Psychother/psychol	43	3	3	74	39	28
Psychosomatic	13	0	1	32	3	5
Nurse	21	1	0	36	5	5
Pharm	63	0	0	2	0	0
Anaesth	14	1	0	6	1	1
Physio	82	13	4	59	14	5
Speech	3	0	0	9	0	0
Diet	39	0	1	11	1	0
Altern	30	3	0	7	0	0
OT	28	2	1	31	3	1
Social	10	0	0	26	1	0
Other	27	1	14	48	12	18

## Sheet: T4b - MPCpref by prof group
Table 4b - HCPs' Preferred MPC selected by professional group
Professional groups ->	GP	MH	Med Spec	Other HCP	Other combination
Profession
GP	2	9	7	6	1
Internist	0	0	1	0	0
Rheumalogist	0	1	0	0	1
Psychiatrist	1	3	1	2	0
Psychotherapist/psychologist	6	8	4	9	1
Psychosomatic	0	3	2	0	0
Nurse	0	3	1	1	0
Anaesthetist	1	0	0	0	0
Physiotherapist	1	1	2	1	0
OT	0	0	0	1	0
Legend: HCP - healthcare professional; MPC - main point of contact; GP - general practication; MH - mental health professional; Med Spec - medical specialist; OT - occupational therapist

## Sheet: Table 6 (app)-Pt HCP comparison
Appendix - Table 6 - All patients who have had care from multiple professionals compared with all HCPs who work in multidisciplinary teams
		DE		IT		NL		PL		Total
		Patients (n= 190)	HCPs (n=30)	Patients (n=163)	HCPs (n=17)	Patients (n=123)	HCPs (n=99)	Patients (n=99)	HCPs (n=25)	Patients (n=567)	HCPs (n=171)
Considered issues important to you? (only pts)	Mean (SD)	2.1 (0.8)		1.8 (0.9)		2.1 (0.8)		2.0 (0.9)		2.0 (0.8)
Trusted your HCP? (only pts)	Mean (SD)	1.8 (0.7)		1.6 (0.7)		2.0 (0.8)		2.0 (0.9)		1.8 (0.8)
All info accessible by the team (only HCPs)	Mean (SD)		2.1 (0.9)		2.0 (0.7)		2.0 (0.8)		1.7 (0.7)		1.9 (0.8)
Clear care coordinator for each patients (only HCPs)	Mean (SD)		1.8 (0.8)		2.5 (1.0)		1.7 (0.8)		1.5 (0.7)		1.8 (0.9)
Sufficient communication?/sufficient discussion of treatment plan within team?	Mean (SD)	3.0 (0.7)	1.9 (0.8)	2.6 (1.0)	2.7 (0.9)	2.8 (0.9)	1.7 (0.7)	3.1 (0.9)	1.3 (0.4)	2.9 (0.9)	1.8 (0.8)
Same words/explanations?	Mean (SD)	2.5 (0.8)	2.0 (0.7)	2.1 (0.9)	2.5 (0.6)	2.5 (0.8)	1.8 (0.7)	2.9 (0.8)	1.7 (0.6)	2.5 (0.9)	1.9 (0.7)
HSADQ/ Comm_PSS	1 - mean(SD)	3.0 (1.1)	2.4 (0.6)	3.0 (1.4)	2.3 (0.7)	2.9 (1.1)	2.1 (0.6)	3.1 (1.1)	2.4 (0.7)	3.0 (1.2)	2.2 (0.6)
	2 - mean(SD)	2.4 (1.1)	1.5 (0.7)	2.9 (1.4)	1.8 (0.9)	2.4 (1.1)	1.4 (0.5)	2.8 (1.4)	1.9 (0.7)	2.6 (1.3)	1.5 (0.6)
	3 - mean(SD)	2.8 (1.1)	1.8 (0.8)	2.0 (1.1)	1.7 (1.0)	2.8 (1.1)	1.9 (0.9)	2.9 (1.3)	1.8 (0.9)	2.6 (1.2)	1.8 (0.9)
	4 - mean(SD)	2.9 (1.2)	1.7 (0.7)	2.1 (1.2)	1.6 (0.9)	2.9 (1.1)	1.7 (0.8)	2.7 (1.3)	1.7 (0.7)	2.6 (1.3)	1.7 (0.8)
	5(pt)/6(hcp) - mean(SD)	3.5 (1.4)	3.1 (1.2)	3.2 (1.3)	3.1 (1.4)	3.9 (1.1)	2.8 (1.3)	4.1 (1.3)	3.6 (1.3)	3.6 (1.3)	3.0 (1.3)
Legend: DE – Germany, IT – Italy, NL – The Netherlands; PL - Poland

## Sheet: Pt vs HCP - HCP involv (all)
	DE-Pt			DE-HCP			IT-Pt			IT-HCP			NL-Pt			NL-HCP			PL-Pt			PL-HCP			Total-Pt			Total-HCP
Profession	Most inv.	MPC_act	MPC_pref	Most inv.	MPC_act	MPC_pref	Most inv.	MPC_act	MPC_pref	Most inv.	MPC_act	MPC_pref	Most inv.	MPC_act	MPC_pref	Most inv.	MPC_act	MPC_pref	Most inv.	MPC_act	MPC_pref	Most inv.	MPC_act	MPC_pref	Most inv.	MPC_act	MPC_pref	Most inv.	MPC_act	MPC_pref
GP		74	60	9	1	14		27	65	5	5	9		69	68	25	9	25		12	30	0	0	5		182	223	39	15	53
Internist	75	8	9	9	0	1	35	0	2	8	1	0	33	5	7	8	1	1	56	3	5	0	0	0	199	16	23	25	2	2
Emergency	54	0	1	2	0	0	37	1	0	0	0	0	23	0	0	1	0	0	28	0	0	0	0	0	142	1	1	3	0	0
Cardio	51	0	0	1	0	0	56	1	1	7	0	1	17	1	0	2	0	0	30	3	4	2	1	0	154	5	5	12	1	1
GI	100	34	48	2	0	0	46	2	1	6	0	0	44	12	13	6	0	0	30	0	1	1	0	0	220	48	63	15	0	0
Neuro	77	14	14	6	1	0	54	12	7	5	0	0	26	3	4	10	3	0	50	10	9	3	1	1	207	39	34	24	5	1
Rheum	38	5	7	2	0	0	139	102	75	3	0	0	20	3	6	8	2	1	53	23	18	2	0	0	250	133	106	15	2	1
Gynae	106	2	1	1	0	0	74	0	0	3	0	0	33	3	1	5	1	0	53	0	0	0	0	0	266	5	2	9	1	0
Uro	24	0	0	1	0	0	19	0	0	1	0	0	3	0	0	2	1	0	15	0	0	0	0	0	61	0	0	4	1	0
Derm	54	0	1	2	0	0	41	0	0	3	0	0	10	0	0	5	0	0	23	0	0	0	0	0	128	0	1	10	0	0
Pulmon	32	2	0	1	0	0	18	1	1	2	0	0	12	1	0	2	0	0	11	0	0	3	0	0	73	4	1	8	0	0
Endocrin	34	1	0	1	0	0	23	1	1	4	1	0	7	0	0	1	0	0	40	0	2	1	1	0	104	2	3	7	2	0
Nephro	9	0	0	1	0	0	4	0	0	1	0	0	2	0	0	1	0	0	7	0	0	0	0	0	22	0	0	3	0	0
Dent	123	0	0	0	0	0	77	1	0	1	0	0	62	1	0	1	0	0	62	0	0	0	0	0	324	2	0	2	0	0
Psychiatrist	46	4	1	10	0	0	34	4	2	10	2	5	13	1	0	54	2	7	50	18	4	4	0	1	143	27	7	78	4	13
Psychother/psychol	75	8	8	25	13	5	53	2	2	10	6	2	43	3	3	74	39	28	34	5	4	18	7	7	205	18	17	127	65	42
Psychosomatic	22	1	3	22	6	9	4	0	0	0	0	0	13	0	1	32	3	5	4	1	4	4	1	2	43	2	8	58	10	16
Nurse	22	1	0	20	6	0	18	0	0	4	0	0	21	1	0	36	5	5	20	0	0	7	2	3	81	2	0	67	13	8
Pharm	120	1	2	0	0	0	105	1	0	0	0	0	63	0	0	2	0	0	40	1	0	1	0	0	328	3	2	3	0	0
Anaesth	31	4	2	1	0	0	19	0	0	0	0	0	14	1	0	6	1	1	10	2	2	2	1	0	74	7	4	9	2	1
Physio	105	10	2	24	3	0	77	3	2	2	1	0	82	13	4	59	14	5	50	10	2	17	6	0	314	36	10	102	24	5
Speech	6	0	0	3	0	0	2	0	0	0	0	0	3	0	0	9	0	0	1	0	0	3	0	0	12	0	0	15	0	0
Diet	36	4	2	14	0	0	50	0	0	7	0	0	39	0	1	11	1	0	7	0	0	14	0	0	132	4	3	46	1	0
Altern	22	2	2	0	0	0	16	3	0	0	0	0	30	3	0	7	0	0	10	1	1	0	0	0	78	9	3	7	0	0
OT	31	1	0	11	0	0	4	0	0	1	0	0	28	2	1	31	3	1	6	0	0	16	1	0	69	3	1	59	4	1
Social	18	0	0	20	0	0	6	0	0	5	0	0	10	0	0	26	1	0	4	0	0	8	0	0	38	0	0	59	1	0
Other	34	14	27	9	0	1	16	2	4	1	1	0	27	1	14	48	12	18	5	2	5	13	3	5	82	19	50	71	16	24
